# Supplementary material for: Effect of DA-9701 on Gastric Motor Function Assessed by Magnetic Resonance Imaging in Healthy Volunteers: A Randomized, Double-Blind, Placebo-Controlled Trial
Source: PLoS One. 2015 Sep 24;10(9):e0138927. doi: 10.1371/journal.pone.0138927 (PMC4581730; doi:10.1371/journal.pone.0138927)
Supplement: S1 Dataset — (XLSX) [file pone.0138927.s002.xlsx]

## Sheet: 검사실시 LIST
R.NO	pre all	pre prox	pre dis	15min all	15min prox	15min dis
R01	137.93	83.37	54.56	496.72	380.53	116.19
R02	98.76	66.31	32.45	396.88	336.47	60.41
R03	226.25	175.22	51.03	555.92	450.73	105.19
R04	115.52	109.16	6.36	470.66	375.99	94.67
R05	142.71	82.45	60.26	451.29	323.26	128.03
R06	159.98	107.4	52.58	517.49	412.21	105.28
R07	128.28	74.9	53.38	541.67	320.66	221.01
R09	154.45	103.87	50.58	385.16	293.84	91.32
R10	131.46	70.12	61.34	495.15	351.55	143.6
R11	97.38	70.27	27.11	492.49	401.95	90.54
R12	99.99	71.26	28.73	465.12	358.54	106.58
R13	121.2	85.73	35.47	495.1	375.96	119.14
R14	183.85	117.26	66.59	545.45	360.62	184.83
R15	211.4	133.88	77.52	583.12	414.74	168.38
R16	135.98	97.16	38.82	490.3	427.44	62.86
R17	75.48	55.23	20.25	436.41	365.16	71.25
R18	166.17	96.48	69.69	509.1	385.91	123.19
R19	86	68.29	17.71	489.84	398.34	91.5
R20	114.63	78.75	35.88	497.34	426.32	71.02
R22	123.95	78.28	45.67	400.25	320.15	80.1
R23	82.16	50.96	31.2	496.5	400.91	95.59
R25	148.68	99.19	49.49	519.62	353.37	166.25
R26	197.58	140.85	56.73	559.24	455.24	104
R27	150.5	87.63	62.87	603.84	451.47	152.37
R28	122.92	81.15	41.77	570.72	454.19	116.53
R29	195.4	138.05	57.35	551.61	419.83	131.78
R30	159.58	117.61	41.97	492.11	387.55	104.56
R31	191.39	127.26	64.13	537.37	471.47	65.9
R32	173.99	107.71	66.28	483.09	404.54	78.55
R33	245.34	161.29	84.05	590.48	385.19	205.29
R34	168.69	133.76	34.93	466.54	441.29	25.25
R35	100.18	65.43	34.75	461.26	377.44	83.82
R36	172.99	117.77	55.22	537.74	444.13	93.61
R37	181.53	118.34	63.19	552.99	400.71	152.28
R38	90.01	59.94	30.07	445.58	379.35	66.23
R39	180.38	123.36	57.02	554.72	422.87	131.85
R40	118.89	82.82	36.07	531.29	412.91	118.38
