# Supplementary material for: Effect of DA-9701 on Gastric Motor Function Assessed by Magnetic Resonance Imaging in Healthy Volunteers: A Randomized, Double-Blind, Placebo-Controlled Trial
Source: PLoS One. 2015 Sep 24;10(9):e0138927. doi: 10.1371/journal.pone.0138927 (PMC4581730; doi:10.1371/journal.pone.0138927)
Supplement: S2 Dataset — (XLSX) [file pone.0138927.s003.xlsx]

## Sheet: 검사실시 LIST
R.NO	pre	15min(2)	(2)-(1)	30min(3)	(2)-(3)	(2-3)/2	45min(4)	(2)-(4)	(2-4)/2	60min(5)	(2)-(5)	(2-5)/2	90min(6)	(2)-(6)	(2-6)/2	120min(7)	(2)-(7)	(2-7)/2
R01	15.48	425.94	410.46	384.35	41.59	9.76429	323.88	102.06	23.9611	280.47	145.47	34.1527	138.67	287.27	67.4438	42.08	383.86	90.1207
R02	9.01	331.54	322.53	327.53	4.01	1.20951	248.77	82.77	24.9653	224.89	106.65	32.1681	110.55	220.99	66.6556	51.21	280.33	84.5539
R03	36.51	457.46	420.95	397.18	60.28	13.1771	358.70	98.76	21.5888	328.43	129.03	28.2057	221.90	235.56	51.493	172.52	284.94	62.2874
R04	77.04	420.17	343.13	377.51	42.66	10.153	343.90	76.27	18.1522	323.83	96.34	22.9288	207.53	212.64	50.6081	129.67	290.5	69.1387
R05	19.95	461.19	441.24	419.88	41.31	8.95726	314.88	146.31	31.7245	252.95	208.24	45.1528	174.30	286.89	62.2065	111.53	349.66	75.8169
R06	23.15	453.34	430.19	375.75	77.59	17.1152	270.29	183.05	40.3781	200.06	253.28	55.8698	100.37	352.97	77.8599	66.23	387.11	85.3907
R07	43.23	384.74	341.51	349.00	35.74	9.28939	266.07	118.67	30.8442	231.24	153.5	39.8971	113.49	271.25	70.5022	73.72	311.02	80.839
R09	7.4	315.99	308.59	207.26	108.73	34.4093	173.46	142.53	45.1059	126.91	189.08	59.8373	51.51	264.48	83.6989	15.46	300.53	95.1074
R10	16.09	410.75	394.66	325.25	85.5	20.8156	254.00	156.75	38.1619	176.18	234.57	57.1077	96.84	313.91	76.4236	78.46	332.29	80.8984
R11	36.36	429.45	393.09	381.36	48.09	11.198	320.38	109.07	25.3976	285.73	143.72	33.4661	179.52	249.93	58.1977	116.97	312.48	72.7628
R12	45.84	469.91	424.07	402.65	67.26	14.3134	302.00	167.91	35.7324	276.62	193.29	41.1334	216.78	253.13	53.8678	191.80	278.11	59.1837
R13	25.19	450.68	425.49	393.67	57.01	12.6498	350.48	100.2	22.2331	315.50	135.18	29.9947	229.41	221.27	49.0969	136.27	314.41	69.7635
R14	14.38	437.91	423.53	337.62	100.29	22.902	286.66	151.25	34.5391	224.71	213.2	48.6858	79.38	358.53	81.873	34.27	403.64	92.1742
R15	37.94	414.24	376.3	332.46	81.78	19.7422	273.79	140.45	33.9055	176.33	237.91	57.4329	107.21	307.03	74.1189	43.22	371.02	89.5664
R16	65.63	486.26	420.63	343.73	142.53	29.3115	270.51	215.75	44.3693	233.72	252.54	51.9352	142.22	344.04	70.7523	85.40	400.86	82.4374
R17	25.23	460.69	435.46	414.68	46.01	9.98719	358.29	102.4	22.2275	322.86	137.83	29.9182	236.54	224.15	48.6553	137.03	323.66	70.2555
R18	7.01	408.77	401.76	343.15	65.62	16.053	277.21	131.56	32.1844	204.60	204.17	49.9474	137.97	270.8	66.2475	37.58	371.19	90.8066
R19	8.18	423.96	415.78	372.99	50.97	12.0224	291.14	132.82	31.3284	230.34	193.62	45.6694	149.59	274.37	64.716	99.86	324.1	76.4459
R20	8.35	399.41	391.06	338.88	60.53	15.1549	276.68	122.73	30.7278	223.36	176.05	44.0775	120.51	278.9	69.828	57.62	341.79	85.5737
R22	13.68	450.64	436.96	358.29	92.35	20.4931	290.55	160.09	35.525	247.74	202.9	45.0249	119.86	330.78	73.4023	38.58	412.06	91.4388
R23	8.52	333.33	324.81	279.24	54.09	16.2272	211.80	121.53	36.4594	144.76	188.57	56.5716	46.40	286.93	86.0799	8.71	324.62	97.387
R25	11.76	458.55	446.79	376.25	82.3	17.9479	316.80	141.75	30.9127	224.02	234.53	51.146	87.68	370.87	80.8789	47.25	411.3	89.6958
R26	18.23	446.56	428.33	393.47	53.09	11.8887	316.60	129.96	29.1025	230.57	215.99	48.3675	92.68	353.88	79.2458	34.38	412.18	92.3011
R27	23.10	398.03	374.93	301.84	96.19	24.1665	234.25	163.78	41.1477	154.27	243.76	61.2416	34.75	363.28	91.2695	13.83	384.2	96.5254
R28	8.96	450.88	441.92	384.78	66.1	14.6602	275.13	175.75	38.9793	202.14	248.74	55.1677	89.83	361.05	80.0767	54.92	395.96	87.8194
R29	5.19	471.97	466.78	355.82	116.15	24.6096	322.16	149.81	31.7414	242.67	229.3	48.5836	136.63	335.34	71.0511	73.09	398.88	84.5138
R30	19.10	374.09	354.99	330.11	43.98	11.7565	232.48	141.61	37.8545	151.88	222.21	59.4001	50.48	323.61	86.5059	42.99	331.1	88.5081
R31	23.99	436.23	412.24	320.07	116.16	26.6282	233.82	202.41	46.3998	167.43	268.8	61.6189	85.52	350.71	80.3957	30.24	405.99	93.0679
R32	8.97	427.01	418.04	374.47	52.54	12.3042	343.20	83.81	19.6272	254.60	172.41	40.3761	130.7	296.31	69.3918	31.75	395.26	92.5646
R33	12.25	423.62	411.37	321.06	102.56	24.2104	279.29	144.33	34.0706	232.62	191	45.0876	127.79	295.83	69.8338	59.23	364.39	86.0181
R34	36.18	468.95	432.77	328.80	140.15	29.8859	241.74	227.21	48.4508	163.95	305	65.0389	85.25	383.7	81.8211	53.09	415.86	88.679
R35	3.16	337.96	334.8	283.58	54.38	16.0907	216.65	121.31	35.8948	163.32	174.64	51.6748	79.86	258.1	76.37	45.27	292.69	86.6049
R36	44.02	472.31	428.29	373.35	98.96	20.9523	322.19	150.12	31.7842	271.95	200.36	42.4213	136.24	336.07	71.1545	50.19	422.12	89.3735
R37	9.74	385.02	375.28	300.04	84.98	22.0716	180.92	204.1	53.0102	108.18	276.84	71.9028	51.32	333.7	86.6708	12.49	372.53	96.756
R38	52.45	365.94	313.49	282.56	83.38	22.7852	183.03	182.91	49.9836	175.89	190.05	51.9347	131.06	234.88	64.1854	78.64	287.3	78.5101
R39	47.78	473.21	425.43	332.57	140.64	29.7204	247.79	225.42	47.6364	192.62	280.59	59.295	172.89	300.32	63.4644	85.11	388.1	82.0143
R40	34.84	435.25	400.41	357.87	77.38	17.7783	292.88	142.37	32.7099	255.51	179.74	41.2958	164.80	270.45	62.1367	81.39	353.86	81.3004
